# Supplementary material for: Explainable artificial intelligence model predicting the risk of all-cause mortality in patients with type 2 diabetes mellitus
Source: Front Endocrinol (Lausanne). 2025 Oct 17;16:1689312. doi: 10.3389/fendo.2025.1689312 (PMC12575121; doi:10.3389/fendo.2025.1689312)
Supplement: Supplementary file 1 [file Table1.xlsx]

## Sheet: Models
Supplementary Table 1. Tunable hyperparameters of ML models.
ML model	Hyperparameter	Description	Search Distribution
CoxPH	alpha	Regularization parameter for ridge regression penalty	float(low=0.00001, high=100.0, log=True)
RSF, EST	n_estimators	Number of trees in the forest	int(low=1, high=100, step=1)
	max_depth	Maximum depth of the tree	int(low=2, high=5, step=1)
	max_samples	Number of samples to draw from X to train each tree	float(low=0.05, high=1.0)
CWGB	learning_rate	Learning rate by which each base estimator's contribution is reduced	float(low=0.00001, high=1.0, log=True)
	n_estimators	Number of boosting stages to perform	int(low=1, high=100, step=1)
	subsample	Fraction of samples to be used for fitting the individual base estimators	float(low=0.05, high=1.0)
GBRT	learning_rate	Learning rate by which each base estimator's contribution is reduced	float(low=0.00001, high=1.0, log=True)
	max_depth	Maximum depth of the individual regression estimators	int(low=2, high=5, step=1)
XGBSE	eta	Step size shrinkage used in update to prevent overfitting	float(low=0.00001, high=1.0, log=True)
	max_depth	Maximum depth of a tree	int(low=1, high=5, step=1)
	n_neighbors	Number of neighbors for computing Kaplan-Meier estimates	int(low=1, high=100, step=1)
DeepSurv, CoxCC	lr	Learning rate for weight updates	float(low=0.00001, high=1.0, log=True)
	num_nodes	ith element represents the number of neurons in the ith hidden layer.	[[50, 50], [100, 100], [200, 200], [400, 400], [400, 200], [200, 100], [100, 50], [50, 50, 50], [100, 100, 100], [200, 200, 200], [200, 100, 50], [400, 200, 100], [400, 200, 100, 50]]
	dropout	Proportion of neurons that are randomly dropping (setting to zero)	float(low=0.0, high=0.5)
PCHazard	lr	Learning rate for weight updates	float(low=0.00001, high=1.0, log=True)
	num_nodes	ith element represents the number of neurons in the ith hidden layer.	[[50, 50], [100, 100], [200, 200], [400, 400], [400, 200], [200, 100], [100, 50], [50, 50, 50], [100, 100, 100], [200, 200, 200], [200, 100, 50], [400, 200, 100], [400, 200, 100, 50]]
	dropout	Proportion of neurons that are randomly dropping (setting to zero)	float(low=0.0, high=0.5)
	num_durations	Number of equidistant intervals in which the hazard is constant	int(low=5, high=25, step=1)
