# Supplementary material for: Explainable artificial intelligence model predicting the risk of all-cause mortality in patients with type 2 diabetes mellitus
Source: Front Endocrinol (Lausanne). 2025 Oct 17;16:1689312. doi: 10.3389/fendo.2025.1689312 (PMC12575121; doi:10.3389/fendo.2025.1689312)
Supplement: Supplementary file 2 [file Table2.xlsx]

## Sheet: Sheet1
Supplementary Table 2. Characteristics of patients with type 2 diabetes mellitus divided by survival status.
Characteristics are expressed as median (IQR) for continuous variables and as number (percentage) for categorical variables.
To compare continuous variables among groups, the Mann–Whitney U test was utilized. Categorical variables were compared using the χ2 test.
Multiple comparisons correction was performed using the Benjamini-Hochberg procedure. Adjusted p-value less than 0.05 was considered as statistically significant.
The variables selected to build the machine learning model for predicting the 16.8-year all-cause mortality risk of patients with type 2 diabetes are highlighted in red.
Variable	Alive (N = 352)	Dead (N = 202)	padj
Age, years	64.0 (59.0-68.25)	70.0 (66.25-74.0)	< 0.001
Sex, males	184 (52.0%)	118 (58.0%)	0.332
Disease duration, years	11.0 (6.0-19.0)	16.0 (10.0-24.0)	< 0.001
Current smoking	55 (16.0%)	28 (14.0%)	0.769
Body mass index (BMI), kg/m2	28.09 (25.72-31.8)	28.16 (26.02-31.24)	0.819
Weight, kg	77.0 (69.0-88.0)	77.25 (70.0-85.0)	0.948
Waist, cm	97.0 (91.0-106.0)	100.0 (94.0-105.0)	0.095
Hip, cm	104.0 (99.0-111.0)	104.5 (100.0-111.0)	0.515
Waist-to-hip ratio	0.93 (0.89-0.97)	0.95 (0.9-0.99)	0.062
Сomorbidity
Hypertension	209 (59.0%)	145 (72.0%)	0.023
Dyslipidemia	78 (22.0%)	59 (29.0%)	0.173
T2DM complications
Diabetic neuropathy	50 (14.0%)	48 (24.0%)	0.03
Diabetic nephropathy	31 (9.0%)	40 (20.0%)	0.003
Diabetic retinopathy	84 (24.0%)	68 (34.0%)	0.055
Atherosclerotic vascular disease	20 (6.0%)	30 (15.0%)	0.004
Major adverse cardiovascular events (MACE)	41 (12.0%)	40 (20.0%)	0.048
Presence of complications (any of the five)	153 (43.0%)	132 (65.0%)	< 0.001
Number of complications			< 0.001
0	199 (56.53%)	70 (34.65%)
1	105 (29.83%)	70 (34.65%)
2	29 (8.24%)	35 (17.33%)
3	13 (3.69%)	22 (10.89%)
4	6 (1.7%)	5 (2.48%)
Metabolic syndrome (ATP3 criteria)	197 (56.0%)	129 (64.0%)	0.173
Metabolic syndrome (IDF criteria)	227 (64.0%)	150 (74.0%)	0.068
Relevant medications
Any medication	318 (90.0%)	192 (95.0%)	0.163
ACE inhibitors	142 (40.0%)	90 (45.0%)	0.497
NSAIDs	72 (20.0%)	71 (35.0%)	0.002
Biphosphonates	7 (2.0%)	1 (0.0%)	0.431
Calcium channel blockers	70 (20.0%)	61 (30.0%)	0.034
Beta blockers	60 (17.0%)	45 (22.0%)	0.292
Fibrates	8 (2.0%)	5 (2.0%)	1
Statins	64 (18.0%)	44 (22.0%)	0.479
Metformin	135 (38.0%)	70 (35.0%)	0.544
Sulphonylureas	160 (45.0%)	109 (54.0%)	0.159
Glinides	11 (3.0%)	2 (1.0%)	0.332
Insulin	45 (13.0%)	53 (26.0%)	0.001
Vasodilator	23 (7.0%)	27 (13.0%)	0.042
Platelet inhibitors	45 (13.0%)	52 (26.0%)	0.002
Diuretics	25 (7.0%)	38 (19.0%)	< 0.001
Proton pump inhibitors	21 (6.0%)	22 (11.0%)	0.138
CNS drugs	32 (9.0%)	21 (10.0%)	0.81
Thyroid medications	11 (3.0%)	7 (3.0%)	1
Any lipid-lowering drug	74 (21.0%)	49 (24.0%)	0.544
Any glucose-lowering drug	252 (72.0%)	167 (83.0%)	0.023
Any anti-hypertensive drug	196 (56.0%)	137 (68.0%)	0.03
Any anti arrhythmics drugs	15 (4.0%)	21 (10.0%)	0.034
Complete blood count
White blood cells (WBC), 10^9/L	6.54 (5.47-7.53)	6.72 (5.69-7.64)	0.384
Red blood cells (RBC), 10^12/L	4.74 (4.47-5.02)	4.66 (4.37-5.0)	0.173
Hemoglobin (HGB), g/dL	14.3 (13.5-15.2)	14.3 (13.3-15.2)	0.713
Hematocrit (HCT), %	41.5 (39.4-43.8)	41.6 (39.22-44.28)	1
Mean corpuscular volume (MCV), fL	88.2 (85.7-91.0)	89.5 (86.7-92.07)	0.014
Mean concentration hemoglobin (MCH), pg	30.5 (29.6-31.5)	30.75 (29.6-31.8)	0.34
Mean corpuscular hemoglobin concentration (MCHC), g/dL	34.45 (33.8-35.22)	34.3 (33.6-35.0)	0.209
Red cell distribution width-standard deviation (RDW-SD), fL	42.3 (40.68-44.12)	43.45 (41.9-45.1)	< 0.001
Red cell distribution width-coefficient of variation (RDW-CV), %	13.1 (12.78-13.6)	13.3 (12.9-13.78)	0.01
Platelets (PLT), 10^9/L	212.0 (180.75-252.25)	206.0 (176.5-249.5)	0.847
Platelet distribution width-standard deviation (PDW-SD), fL	13.8 (12.6-15.2)	13.55 (12.4-15.32)	0.436
Mean platelets volume (MPV), fL	11.0 (10.52-11.78)	11.0 (10.5-11.82)	0.742
Platelet-larger cell ratio (PLCR), %	34.3 (30.12-39.98)	33.35 (28.88-40.17)	0.544
Neutrophil granulocytes (NEU), %	57.45 (51.68-62.5)	59.25 (53.7-64.6)	0.048
Lymphocytes (LINF), %	32.45 (27.78-38.32)	30.85 (25.5-35.58)	0.008
Basophil granulocytes (BASO), %	0.4 (0.2-0.6)	0.4 (0.2-0.7)	0.486
Eosinophil granulocytes (EOSIN), %	2.7 (1.88-3.9)	3.0 (2.0-4.38)	0.163
Monocytes (MONO), %	6.0 (5.2-6.8)	6.2 (5.2-7.0)	0.611
Neutrophil granulocytes (NEU), 10^9/L	3.69 (2.99-4.38)	4.0 (3.15-4.66)	0.085
Lymphocytes (LINF), 10^9/L	2.06 (1.69-2.51)	2.0 (1.65-2.37)	0.124
Basophil granulocytes (BASO), 10^9/L	0.02 (0.01-0.04)	0.02 (0.02-0.04)	0.435
Eosinophil granulocytes (EOSIN), 10^9/L	0.17 (0.12-0.26)	0.19 (0.14-0.27)	0.154
Monocytes (MONO), 10^9/L	0.38 (0.32-0.47)	0.4 (0.33-0.47)	0.385
Neutrophil to lymphocyte ratio (NLR)	1.78 (1.35-2.27)	1.93 (1.51-2.55)	0.017
Glucose, mg/dL	149.0 (131.0-179.0)	160.0 (134.0-194.0)	0.163
Fasting insulin, μU/mL	5.8 (3.73-8.72)	5.5 (3.44-8.6)	0.824
Hemoglobin A1c (HbA1c), %	7.2 (6.5-8.0)	7.4 (6.7-8.1)	0.123
Homeostasis model assessment index (HOMA index)	2.07 (1.4-3.5)	2.18 (1.3-3.81)	0.777
Apolipoprotein A1, mg/dL	165.0 (149.0-187.0)	160.0 (140.0-183.0)	0.048
Apolipoprotein B, mg/dL	101.0 (85.0-118.0)	96.0 (81.0-117.0)	0.428
Total cholesterol, mg/dL	208.0 (181.0-233.0)	199.5 (180.0-227.75)	0.385
High-density lipoprotein cholesterol (HDL cholesterol), mg/dL	50.0 (43.0-61.0)	49.0 (40.25-60.0)	0.173
non-HDL cholesterol, mg/dL	152.5 (130.0-177.0)	151.0 (128.25-175.75)	0.673
Low-density lipoprotein cholesterol (LDL cholesterol), mg/dL	115.8 (97.1-136.4)	112.2 (88.4-131.6)	0.097
Remnant cholesterol, mg/dL	32.45 (22.07-47.65)	35.75 (23.38-54.95)	0.186
Triglycerides, mg/dL	112.5 (78.75-152.0)	118.5 (87.0-170.75)	0.173
Triglyceride-glucose index	9.04 (8.64-9.45)	9.2 (8.75-9.59)	0.07
High-sensitivity C-reactive protein (hs-CRP), mg/L	2.23 (1.15-4.38)	2.83 (1.46-6.53)	0.049
Urea, mg/dL	37.5 (32.0-44.0)	42.0 (33.0-50.0)	< 0.001
Estimated glomerular filtration rate (eGFR), mL/min	83.08 (70.31-93.78)	73.04 (60.61-83.71)	< 0.001
Creatinine, mg/dL	0.9 (0.7-1.0)	0.9 (0.8-1.1)	< 0.001
Uric acid, mg/dL	4.6 (4.0-5.4)	4.7 (4.07-5.7)	0.479
Alkaline phosphatase (ALP), U/L	73.0 (61.0-89.0)	75.0 (59.25-90.0)	0.81
Aspartate aminotransferase (AST), U/L	20.0 (16.0-25.0)	19.0 (16.0-24.0)	0.412
Alanine Aminotransferase (ALT), U/L	40.0 (34.0-49.0)	37.0 (33.0-44.75)	0.009
Gamma-glutamyl transferase (Gamma-GT), U/L	50.0 (41.0-62.0)	49.0 (36.0-60.0)	0.173
Total protein, g/dL	7.2 (6.8-7.5)	7.2 (6.9-7.5)	0.948
Total bilirubin, mg/dL	0.6 (0.5-0.8)	0.6 (0.5-0.8)	0.753
Fibrinogen, mg/dL	292.0 (255.0-341.0)	307.0 (258.0-346.0)	0.373
Plasminogen activator inhibitor-1 (PAI-1), ng/mL	19.19 (13.3-26.43)	19.59 (15.11-26.87)	0.446
Iron, μg/dL	81.0 (65.0-97.0)	80.0 (63.0-95.0)	0.436
Transferrin, mg/dL	259.0 (240.0-288.0)	261.0 (235.0-285.0)	0.544
Ferritine, ng/mL	89.8 (48.8-161.7)	79.1 (42.8-159.8)	0.436
Thrombin activatable fibrinolysis inhibitor (TAFI), %	130.0 (120.0-142.25)	127.0 (117.0-138.0)	0.055
Proprotein convertase subtilisin/kexin type 9 (PCSK9), ng/mL	252.67 (207.09-303.92)	264.61 (218.94-311.36)	0.173
Soluble ST2 (sST2), ng/mL	21.71 (18.56-24.99)	22.23 (19.07-25.78)	0.173
N-terminal prohormone of brain natriuretic peptide (NT-proBNP), ng/L	48.0 (27.0-94.25)	107.5 (49.25-253.5)	< 0.001
High-sensitivity troponin I (hs-cTnI), ng/L	5.4 (3.9-8.35)	7.8 (5.1-13.3)	< 0.001
Arginine, µmol/L	40.58 (27.93-66.54)	34.45 (26.34-49.14)	0.008
Symmetric dimethyl arginine (SDMA), µmol/L	0.71 (0.56-0.98)	0.72 (0.58-0.93)	0.989
Asymmetric dimethyl arginine (ADMA), µmol/L	0.91 (0.72-1.22)	0.95 (0.72-1.21)	0.989
Glycated albumin (method 1), g/dL	0.73 (0.6-0.92)	0.73 (0.6-0.93)	0.81
Glycated albumin (method 1), %	17.9 (15.28-21.34)	18.3 (15.5-22.96)	0.376
Glycated albumin (method 2), mmol/L	370.97 (303.91-459.62)	383.01 (314.52-459.9)	0.656
Glycated albumin (method 2), %	19.66 (16.87-23.65)	20.33 (17.26-23.85)	0.396
Soluble receptor for advanced glycation end products (sRAGE), pg/mL	472.81 (219.96-783.97)	471.32 (213.13-749.23)	0.851
Endogenous secretory receptor for advanced glycation end products (esRAGE), pg/mL	353.66 (202.49-514.38)	314.07 (192.68-476.2)	0.405
Advanced glycation end-products (AGEs), ug/mL	11.03 (3.35-20.86)	7.92 (2.89-18.3)	0.176
AGE/sRAGE ratio	0.02 (0.01-0.05)	0.02 (0.01-0.04)	0.383
AGE/esRAGE ratio	0.04 (0.01-0.08)	0.03 (0.02-0.08)	0.828
Telomere length, T⁄S	0.43 (0.3-0.59)	0.39 (0.29-0.5)	0.041
N-glycomics
Agalacto core-α-1,6-fucosylated diantennary glycan (NGA2F), %	9.21 (7.58-11.31)	9.7 (7.88-11.95)	0.173
Agalacto core-α-1,6-fucosylated bisecting diantennary glycan (NGA2FB), %	1.77 (1.39-2.16)	1.83 (1.4-2.34)	0.324
α(1,6)-arm galactosylation of the core-α-1,6-fucosylated diantennary glycan NG1A2F (NG1(6)A2F), %	5.11 (4.26-5.95)	4.92 (4.17-5.82)	0.384
α(1,3)-arm galactosylation of the core-α-1,6-fucosylated diantennary glycan NG1A2F (NG1(3)A2F), %	4.7 (4.1-5.3)	4.5 (4.0-5.0)	0.059
Digalacto diantennary glycan (NA2), %	43.83 (41.01-46.92)	44.28 (41.12-48.31)	0.458
Digalacto core-α-1,6-fucosylated diantennary glycan (NA2F), %	16.92 (15.4-18.86)	16.57 (15.13-18.36)	0.123
Digalacto core α-1,6-fucosylated bisecting diantennary glycan (NA2FB), %	6.03 (5.01-7.08)	6.02 (5.1-7.08)	1
Triantennary glycan (NA3), %	7.17 (5.83-8.64)	6.73 (5.68-7.88)	0.03
Branching α-1,3-fucosylated triantennary glycan (NA3F), %	2.29 (1.69-3.09)	2.7 (1.98-3.42)	0.01
Tetra-galactosylated core-α-1,6-fucosylated tetrantennary glycan (NA4), %	1.52 (1.15-1.87)	1.44 (1.12-1.74)	0.186
