# Supplementary material for: Explainable artificial intelligence model predicting the risk of all-cause mortality in patients with type 2 diabetes mellitus
Source: Front Endocrinol (Lausanne). 2025 Oct 17;16:1689312. doi: 10.3389/fendo.2025.1689312 (PMC12575121; doi:10.3389/fendo.2025.1689312)
Supplement: Supplementary file 3 [file Table3.xlsx]

## Sheet: Sheet1
Supplementary Table 3. Performance of ML models predicting all-cause mortality in patients with type 2 diabetes mellitus.
Model	Optimal hyperparameters	Number of selected features	Selected features	C-index, CV	IBS, CV	16.8-year AUC, CV	C-index, train	IBS, train	16.8-year AUC, train	C-index, test	IBS, test	16.8-year AUC, test
EST	n_estimators=84, max_depth=4, max_samples=0.23045537904901486	10	Age, Number of complications, NT-proBNP, Triglycerides, Creatinine, hs-CRP, RDW-SD, Apolipoprotein A1, N-glycan NA3F, Disease duration	0.751115	0.109594	0.790574	0.769669	0.0989289	0.816903	0.776294	0.111402	0.826079
DeepSurv	lr=0.01945053990988075, num_nodes=[100, 50], dropout=0.3806595985475963	13	Age, Creatinine, NT-proBNP, Presence of complications, Insulin, hs-CRP, Apolipoprotein A1, N-glycan NA3F, Triglycerides, Diabetic nephropathy, Atherosclerotic vascular disease, Number of complications, Disease duration	0.750911	0.10552	0.787191	0.767578	0.0909747	0.814933	0.763773	0.105489	0.815008
CoxCC	lr=0.0009596852773435837, num_nodes=[400, 400], dropout=0.34463183532242997	12	Age, Creatinine, hs-CRP, Presence of complications, Atherosclerotic vascular disease, Diuretics, NT-proBNP, High-sensitivity troponin I, Apolipoprotein A1, Insulin, N-glycan NA3F, Triglycerides	0.748593	0.106656	0.782027	0.763148	0.0982255	0.803023	0.744853	0.123111	0.791507
CoxPH	alpha=11.256040549802966	10	Age, Creatinine, NT-proBNP, Presence of complications, Insulin, Triglycerides, N-glycan NA3F, High-sensitivity troponin I, Apolipoprotein A1, hs-CRP	0.748547	0.100845	0.784169	0.751455	0.09106	0.791021	0.7468	0.111667	0.792861
CWGB	learning_rate=0.48379806683001797, n_estimators=99, subsample=0.7173139666110218	12	Age, Creatinine, Number of complications, Apolipoprotein A1, Insulin, Triglycerides, N-glycan NA3F, Presence of complications, Atherosclerotic vascular disease, HbA1c, NT-proBNP, Diuretics	0.745084	0.10192	0.783708	0.750873	0.0918784	0.792209	0.740679	0.109775	0.781127
RSF	n_estimators=83, max_depth=3, max_samples=0.1296532252883452	8	Age, Number of complications, hs-CRP, Apolipoprotein A1, Creatinine, NT-proBNP, Atherosclerotic vascular disease, Insulin	0.74414	0.106354	0.784005	0.763626	0.0949713	0.804804	0.741514	0.113625	0.794271
PCHazard	lr=0.13782996170393652, num_nodes=[50, 50], dropout=0.46738979555617965, num_durations=8	19	Age, Presence of complications, High-sensitivity troponin I, Creatinine, hs-CRP, Vasodilator, Insulin, NT-proBNP, Apolipoprotein A1, Atherosclerotic vascular disease, N-glycan NA3F, Number of complications, Diuretics, Triglycerides, RDW-SD, Diabetic nephropathy, HbA1c, Soluble ST2, Disease duration	0.742848	0.105062	0.775475	0.770492	0.0884556	0.814393	0.681413	0.125931	0.751242
XGBSE	eta=0.38428487749110096, max_depth=3, n_neighbors=71	10	Age, Presence of complications, Triglycerides, hs-CRP, Apolipoprotein A1, Number of complications, Insulin, Disease duration, NT-proBNP, Vasodilator	0.742408	0.122665	0.784621	0.790331	0.109981	0.845899	0.736923	0.131607	0.791816
GBRT	learning_rate=0.22668117571836194, max_depth=3	11	Age, Presence of complications, Creatinine, hs-CRP, Disease duration, Triglycerides, Soluble ST2, Vasodilator, Insulin, Apolipoprotein A1, Atherosclerotic vascular disease	0.736663	0.109383	0.778693	0.828275	0.0797509	0.887576	0.720506	0.114358	0.777446
